# Supplementary material for: From blueprint to build: Metal ions in peripheral nerve development and engineering regeneration
Source: Bioact Mater. 2026 Jun 9;64:915–49. doi: 10.1016/j.bioactmat.2026.05.019 (PMC13273508; doi:10.1016/j.bioactmat.2026.05.019)
Supplement: Multimedia component 2 [file mmc2.xlsx]

## Sheet: Sheet1
Figure	原文序号	Original Source Paper Title	Original DOI	License Agreement	License Type	Proof / License Numbe
Figure 10A	336	State-of-the-Art Review of Electrospun Gelatin-Based Nanofiber Dressings for Wound Healing Applications	https://doi.org/10.3390/nano12050784	CC BY	Open Access
Figure 10B	337	Preparation Methods and Multifunctional Applications of Functionalized Electrospun Nanofibers for Biomedicine	https://doi.org/10.3390/nano15120909	CC BY	Open Access
Figure 10C	166	Li–Mg–Si bioceramics provide a dynamic immuno-modulatory and repair-supportive microenvironment for peripheral nerve regeneration	https://doi.org/10.1016/j.bioactmat.2023.05.013	CC BY-NC-ND 4.0	Open Access
Figure 10D	169	Metal organic framework-modified bioadaptable implant potentiates the reconstruction of nerve microenvironment via immunometabolism reprogramming	https://doi.org/10.1016/j.nantod.2023.101814	CC BY-NC-ND 4.0	Open Access
Figure 10E	333	Design and characterisation of PHBV-magnesium oleate directional nanofibers for neurosupport	https://doi.org/10.1088/1748-605X/ab453c	Standard Copyright	Copyrighted
Figure 10F, G	338	Development of 3D bioprinting: From printing methods to biomedical applications	https://doi.org/10.1016/j.ajps.2019.11.003	CC BY-NC-ND 4.0	Open Access
Figure 10H	339	Mechanically robust neuroprotective stent by sequential Mg ions release for ischemic stroke therapy	https://doi.org/10.1038/s41467-025-61199-x	CC BY-NC-ND 4.0	Open Access
Figure 10I, K	340	Advances in 3D printing scaffolds for peripheral nerve and spinal cord injury repair	https://doi.org/10.1088/2631-7990/acde21	CC BY 4.0	Open Access
Figure 10J	341	Special Resins for Stereolithography: In Situ Generation of Silver Nanoparticles	https://doi.org/10.3390/polym10020212	CC BY	Open Access
Figure 10L	342	Additive manufacture of PLLA scaffolds reinforced with graphene oxide nano-particles via digital light processing (DLP)	https://doi.org/10.1177/08853282231202734	Standard Copyright	Copyrighted
Figure 10M	343	3D printed biodegradable hydrogel-based multichannel nerve conduits mimicking peripheral nerve fascicules	https://doi.org/10.1016/j.mtbio.2025.101514	CC BY-NC 4.0	Open access
Figure 11A	331	Porous nerve guidance conduits reinforced with braided composite structures of silk/magnesium filaments for peripheral nerve repair	https://doi.org/10.1016/j.actbio.2021.07.028	Standard Copyright	Copyrighted
Figure 11B	12	Li-Mg-Si bioceramics provide a dynamic immuno-modulatory and repair-supportive microenvironment for peripheral nerve regeneration	https://doi.org/10.1016/j.bioactmat.2023.05.013	CC BY-NC-ND 4.0	Open Access
Figure 11C	201	Magnesium-Encapsulated Injectable Hydrogel and 3D-Engineered Polycaprolactone Conduit Facilitate Peripheral Nerve Regeneration	https://doi.org/10.1002/advs.202202102	CC BY 4.0	Open Access
Figure 11D	156	Customizable Silk Fibroin-Based Hydrogel Fibrous Scaffold for On-Demand Multifaceted Tissue Repair	https://doi.org/10.1021/acsnano.5c03283	Standard Copyright	Copyrighted
Figure 12	Biorender
